# Supplementary material for: Revised evaluation objectives of the Korean Dentist Clinical Skill Test: a survey study and focus group interviews
Source: J Educ Eval Health Prof. 2024 May 30;21:11. doi: 10.3352/jeehp.2024.21.11 (PMC11219220; doi:10.3352/jeehp.2024.21.11)
Supplement: Supplementary file 1 [file jeehp-21-11-dataset1.xlsx]

## Sheet: Sheet1
		1,Strongly diagree - 5,Strongly agree
No	Respodent 1=Examinees 2=Previous examinees	1	2	3	4	5	6	7	8	9	10
1	1	2	4	2	2	3	3	3	2	2	2
2	1	1	1	1	1	1	1	1	1	1	1
3	1	4	4	3	3	4	3	4	3	3	3
4	1	4	3	2	4	4	4	4	4	4	4
5	1	4	4	4	4	4	3	4	4	4	4
6	1	5	5	4	4	5	5	5	5	4	4
7	1	4	5	5	5	5	5	5	5	5	5
8	1	3	3	3	3	4	4	4	4	4	4
9	1	4	3	4	4	4	4	4	4	4	4
10	1	5	2	4	5	5	3	5	5	5	5
11	1	5	3	3	3	3	2	3	4	3	3
12	1	4	3	3	4	3	3	3	3	3	4
13	1	5	4	4	4	4	4	4	4	4	3
14	1	3	3	4	3	3	4	3	4	4	4
15	1	5	5	4	5	5	5	5	4	5	4
16	1	3	3	3	3	3	3	3	3	3	3
17	1	2	3	2	2	3	3	4	4	4	4
18	1	4	4	3	3	3	4	4	3	4	4
19	1	4	4	4	4	4	4	4	4	4	4
20	1	4	4	3	4	4	3	4	5	4	4
21	1	5	5	2	3	2	3	3	5	4	4
22	1	4	5	4	4	4	4	3	4	4	4
23	1	4	4	4	3	3	4	3	4	4	4
24	1	5	5	3	2	1	1	1	4	4	4
25	1	5	5	3	3	3	5	4	3	4	4
26	1	4	5	3	4	3	3	4	5	4	5
27	1	4	5	5	4	4	5	4	4	5	5
28	1	5	5	4	1	2	4	4	3	4	4
29	1	3	5	4	3	3	3	3	3	3	3
30	1	4	4	4	4	4	4	4	4	4	4
31	1	3	4	3	4	4	4	4	4	4	4
32	1	3	3	3	3	3	3	3	3	3	3
33	1	5	2	3	3	3	3	3	3	3	3
34	1	3	5	3	4	4	4	4	4	4	4
35	1	4	4	3	4	3	3	3	4	4	3
36	1	4	4	4	4	3	3	4	4	4	4
37	1	5	5	1	2	1	3	1	5	5	5
38	1	4	5	4	4	4	4	4	4	4	4
39	1	4	4	3	3	4	4	3	4	4	4
40	1	5	3	4	4	4	4	4	4	4	4
41	1	4	3	3	3	3	3	2	3	3	4
42	1	4	4	3	3	3	3	3	3	3	3
43	1	4	4	3	2	1	2	2	3	4	3
44	1	3	4	3	4	4	4	4	4	4	4
45	1	4	4	4	4	4	4	4	4	4	4
46	1	2	3	3	3	2	4	3	3	4	3
47	1	3	3	3	3	3	3	3	4	4	4
48	1	1	4	1	2	1	1	3	4	5	4
49	1	5	4	4	4	3	3	3	5	4	4
50	1	5	5	1	1	1	1	1	1	1	1
51	1	3	4	4	4	1	3	3	4	4	4
52	1	3	5	4	4	5	5	4	4	4	4
53	1	5	5	4	4	4	4	3	5	3	4
54	1	5	5	5	5	5	5	5	4	4	2
55	1	4	3	3	3	3	3	3	4	4	4
56	1	5	4	3	2	2	4	3	2	4	3
57	1	5	5	4	4	4	3	4	5	5	5
58	1	5	4		5	5	4	2	4	4	5
59	1	5	4	4	3	3	4	3	5	5	5
60	1	4	4	4	4	4	4	2	4	4	4
61	1	5	5	5	5	3	2	2	5	5	5
62	1	5	5	5	5	5	5	5	5	5	5
63	1	4	4	4	4	3	4	3	3	4	3
64	1	5	5	5	5	5	5	5	5	5	5
65	1	4	5	5	5	5	5	5	5	5	5
66	1	5	5	5	4	4	4	3	5	5	5
67	1	3	4	4	4	3	3	4	4	4	4
68	1	4	3	4	4	3	4	3	4	4	4
69	1	5	5	5	5	5	5	5	5	5	5
70	1	4	4	2	2	4	2	4	4	3	4
71	1	4	4	2	2	4	2	4	4	3	4
72	1	3	5	5	4	4	4	4	4	4	4
73	1	5	5	4	4	4	4	3	4	4	4
74	1	5	5	3	4	2	4	4	5	5	4
75	1	5	5	5	5	4	4	4	4	4	3
76	1	4	5	4	4	4	4	4	4	4	4
77	1	5	5	5	5	5	5	5	5	5	5
78	1	5	5	5	5	5	5	5	5	5	5
79	1	3	5	5	5	5	4	4	5	5	4
80	1	4	4	3	4	4	4	4	4	5	5
81	1	4	5	5	5	4	5	5	5	4	4
82	1	4	4	4	4	4	3	5	5	4	4
83	1	4	4	2	4	2	4	3	4	4	4
84	1	4	4	4	4	5	4	4	5	4	4
85	1	4	4	4	4	4	4	4	5	4	4
86	1	4	4	4	4	3	3	3	3	3	3
87	1	4	5	5	5	3	4	4	4	5	4
88	1	5	5	5	5	5	5	5	5	5	5
89	1	4	4	4	4	4	3	4	3	3	3
90	1	5	5	5	5	5	5	5	5	5	5
91	1	2	4	4	4	4	4	4	4	4	4
92	1	4	5	4	5	5	3	4	5	4	4
93	1	4	4	4	4	4	4	4	4	4	4
94	1	3	3	3	3	3	3	3	3	3	3
95	1	4	4	4	4	4	4	4	4	4	4
96	1	5	5	5	5	5	5	5	5	5	5
97	1	4	4	4	4	4	4	4	5	4	4
98	1	3	4	3	5	5	4	4	5	5	5
99	1	5	5	5	5	5	5	5	5	5	5
100	1	3	5	4	3	3	4	4	4	3	4
101	1	5	5	5	5	5	5	3	5	5	5
102	1	3	4	4	4	2	4	3	4	4	4
103	1	5	5	4	3	2	3	4	2	5	2
104	1	4	4	5	5	5	5	5	2	2	2
105	1	4	4	4	4	4	4	4	4	4	4
106	1	5	5	5	5	5	5	5	5	5	5
107	1	4	5	4	4	4	5	4	5	5	5
108	1	3	4	4	4	4	4	4	4	4	4
109	1	4	4	3	2	1	1	1	3	3	3
110	1	5	4	4	4	5	5	5	4	4	4
111	1	5	5	5	2	4	4	4	5	5	5
112	1	2	5	2	4	4	4	4	4	4	4
113	1	5	5	4	3	2	4	4	5	5	5
114	1	5	5	5	5	4	4	4	4	4	4
115	1	5	5	5	4	4	4	4	3	3	3
116	1	3	5	4	4	4	4	4	4	4	4
117	2	5	5	5	5	5	5	4	5	5	5
118	2	5	5	3	4	3	4	4	4	4	4
119	2	5	4	4	4	4	4	4	4	4	4
120	2	2	5	5	5	5	4	4	4	4	4
121	2	5	5	3	4	4	4	4	4	4	4
122	2	5	5	5	4	4	4	4	4	4	4
123	2	4	4	3	3	4	3	3	4	3	3
124	2	4	4	3	3	4	3	4	4	3	4
125	2	4	4	4	3	3	3	3	4	4	4
126	2	4	4	4	4	4	4	4	5	4	4
127	2	5	5	5	5	5	5	5	5	5	5
128	2	3	3	4	4	4	4	4	4	4	4
129	2	4	4	4	4	4	4	4	4	4	4
130	2	4	4	4	3	4	2	4	4	4	4
131	2	3	2	3	3	3	3	3	3	3	3
132	2	5	5	4	4	4	4	4	3	3	3
133	2	3	5	5	4	5	3	2	5	5	5
134	2	4	4	4	4	5	3	5	5	4	4
135	2	4	4	4	4	2	2	3	3	2	4
136	2	3	5	5	5	4	4	4	5	5	5
137	2	4	5	4	4	4	4	4	4	4	4
138	2	4	4	4	4	4	4	4	4	4	4
139	2	3	4	3	4	3	4	3	3	3	3
140	2	4	5	4	4	4	4	4	4	4	4
141	2	5	4	4	4	4	4	4	4	4	4
142	2	5	5	5	3	3	1	5	4	5	5
143	2	3	2	3	3	3	4	4	2	3	3
144	2	3	4	4	3	3	3	2	3	3	3
145	2	3	3	4	4	4	3	3	4	3	3
146	2	3	4	3	4	4	3	3	4	4	4
147	2	3	5	4	4	4	4	4	4	4	4
148	2	2	5	3	3	3	4	4	3	3	3
149	2	3	5	5	4	3	3	2	5	5	4
150	2	4	5	5	5	5	5	5	5	5	5
151	2	5	4	4	4	4	3	4	3	4	3
