# Supplementary material for: Revised evaluation objectives of the Korean Dentist Clinical Skill Test: a survey study and focus group interviews
Source: J Educ Eval Health Prof. 2024 May 30;21:11. doi: 10.3352/jeehp.2024.21.11 (PMC11219220; doi:10.3352/jeehp.2024.21.11)
Supplement: Supplementary file 2 [file jeehp-21-11-dataset2.xlsx]

## Sheet: Sheet1
		1,Strongly diagree - 5,Strongly agree
No	Respodent 1=Test item developers 2=Test examiners 3=Faculty members	1	2	3	4	5	6	7	8	9	10	11	12	13	14	15	16	17	18	19	20	21	22
1	1	5	5	5	5	5	5	5	4	5	5	5	5	5	5	3	4	4	4	5	5	5	5
2	1	5	5	5	5	5	5	5	5	5	5	5	5	5	5	5	5	5	5	5	5	5	5
3	1	4	4	2	2	2	3	3	4	2	2	2	2	4	4	1	3	3	2	2	3	4	4
4	1	4	2	5	4	4	3	5	5	3	4	4	4	2	4	1	3	5	5	5	5	5	5
5	1	5	3	4	5	5	5	3	5	2	5	3	5	2	5	2	5	4	5	5	5	5	5
6	1	4	1	2	5	5	3	5	5	3	3	5	5	5	5	2	1	5	5	5	5	5	5
7	1	4	3	3	4	4	4	4	4	4	4	4	4	4	4	4	4	4	4	4	4	4	4
8	1	4	2	3	4	4	1	4	4	2	3	4	2	4	4	4	2	3	2	3	4	4	3
9	1	5	3	2	4	3	2	4	5	3	5	4	4	3	4	4	5	5	2	5	4	5	5
10	1	4	4	4	4	4	4	4	4	4	4	4	4	4	4	4	4	4	4	4	4	4	4
11	1	5	4	4	5	5	4	5	5	5	5	5	5	5	5	4	4	5	5	5	5	5	5
12	1	5	5	5	5	5	4	5	5	5	5	5	5	5	5	1	4	5	5	5	5	5	5
13	1	4	1	4	5	5	4	5	5	4	5	5	5	5	5	3	4	5	5	4	5	5	5
14	1	5	3	4	4	4	5	5	4	3	3	5	5	5	5	3	4	5	4	4	4	3	3
15	1	1	1	1	1	1	1	1	1	1	1	1	1	1	1	1	1	1	1	1	1	1	1
16	1	5	5	5	5	5	4	5	5	4	4	4	4	4	4	4	5	5	5	5	5	5	5
17	2	4	4	4	4	5	3	5	4	4	4	4	4	4	4	3	5	4	5	5	5	3	3
18	2	5	3	3	4	4	4	5	5	3	5	5	2	5	5	3	4	5	2	5	5	5	5
19	2	4	4	4	4	4	4	4	4	3	4	4	4	4	4	3	4	4	4	4	4	4	4
20	2	5	2	4	5	5	5	5	5	5	5	5	5	5	5	4	5	4	3	4	4	4	4
21	2	3	2	3	3	3	2	4	4	2	3	3	3	2	3	2	3	3	3	3	3	3	3
22	2	4	2	2	4	4	4	4	4	4	4	4	4	4	4	2	1	4	4	4	4	4	4
23	2	4	3	4	4	4	4	4	4	4	4	4	4	4	4	4	4	4	3	4	4	4	4
24	2	5	5	5	5	5	5	5	5	5	5	5	5	5	5	5	5	5	5	5	5	5	5
25	2	5	4	4	5	5	2	5	4	4	4	4	4	5	5	4	4	4	4	4	3	5	5
26	2	5	3	4	5	5	5	5	3	4	3	5	3	5	5	3	4	4	4	4	5	4	4
27	2	5	2	2	4	4	2	5	5	3	4	4	4	5	5	4	4	5	5	5	5	5	5
28	2	5	4	3	4	4	3	3	4	4	5	4	4	4	4	3	5	4	5	4	4	4	4
29	2	5	4	5	5	5	5	5	5	5	5	5	5	5	5	3	4	4	2	5	5	5	5
30	2	5	4	3	3	4	4	4	4	4	4	3	3	3	4	3	5	4	4	4	4	4	4
31	2	5	4	4	5	5	5	5	5	5	5	5	5	5	5	4	4	5	5	5	5	5	5
32	2	3	3	3	3	3	3	3	3	3	3	3	3	3	3	3	3	3	3	3	3	3	3
33	2	5	4	4	4	4	3	3	3	4	4	4	4	5	4	3	5	3	3	4	4	5	5
34	2	5	3	5	5	5	5	5	5	4	5	5	5	5	5	3	4	5	4	3	3	5	5
35	2	5	2	4	5	5	3	4	4	2	5	5	5	4	4	5	4	5	3	5	5	5	5
36	2	4	4	4	3	4	1	3	4	3	3	2	4	4	5	4	4	2	2	2	4	4	4
37	2	5	4	4	5	5	5	5	5	5	5	5	5	5	5	5	5	5	5	5	5	5	5
38	2	4	3	4	4	4	4	4	4	3	4	4	4	4	4	3	3	4	4	4	4	3	3
39	2	5	4	4	4	3	3	5	5	4	5	5	5	4	5	4	4	5	5	3	4	5	5
40	2	5	3	3	3	4	4	4	3	4	4	4	4	5	4	3	5	4	3	4	4	4	3
41	2	4	3	3	5	5	3	5	5	5	5	5	5	5	5	3	5	4	5	3	4	5	4
42	2	5	4	4	4	4	4	4	4	4	4	4	4	4	4	4	4	4	4	4	4	4	4
43	2	5	5	5	3	4	5	3	5	3	3	4	4	5	5	3	3	5	5	5	5	5	5
44	2	5	5	5	5	5	5	5	5	5	5	5	5	5	5	5	5	5	5	5	5	5	5
45	2	4	3	3	4	4	4	4	4	4	4	4	4	4	4	3	4	4	4	4	3	4	4
46	2	5	1	2	5	5	4	5	5	5	5	5	5	5	5	2	3	5	5	5	5	5	5
47	2	5	4	4	4	4	4	4	5	2	2	2	2	3	3	3	4	4	4	4	4	4	4
48	2	4	4	4	4	4	4	4	4	4	4	4	4	4	4	4	4	4	4	4	4	4	4
49	3	5	5	5	5	5	5	5	4	5	5	5	5	5	5	5	5	5	5	5	5	5	5
50	3	5	2	4	5	5	5	5	5	5	5	4	5	5	5	4	4	5	4	5	4	5	5
51	3	5	4	4	5	5	5	5	4	5	5	5	4	5	4	3	5	5	3	5	4	4	4
52	3	5	4	5	5	5	5	5	5	5	5	5	5	5	5	5	5	5	5	5	5	5	5
53	3	5	5	5	5	5	5	5	5	5	5	5	5	5	5	5	5	5	5	5	5	5	5
54	3	5	5	5	5	5	4	5	5	5	5	5	5	5	5	5	5	5	5	5	5	5	5
55	3	5	5	5	5	5	4	5	5	5	5	5	5	5	5	5	4	5	5	5	5	5	5
56	3	5	5	5	5	5	5	5	5	5	5	5	5	5	5	5	5	5	5	5	5	5	5
57	3	5	3	2	1	2	5	5	5	3	3	5	4	5	5	3	5	5	5	5	1	5	5
58	3	4	2	4	4	4	4	4	4	4	4	4	4	4	4	1	4	4	4	4	4	4	4
59	3	3	3	3	3	3	3	3	3	3	3	3	3	3	3	3	3	3	3	3	3	3	3
60	3	4	3	3	5	5	3	5	5	4	4	5	5	5	4	4	4	5	3	4	5	4	4
61	3	5	4	4	5	5	5	5	5	4	4	5	5	5	5	4	5	5	4	4	5	5	5
62	3	4	4	4	5	5	4	4	3	5	5	5	5	5	5	5	5	4	4	4	4	4	4
63	3	5	3	4	5	5	5	5	5	5	5	5	5	5	5	4	5	5	2	5	5	5	5
64	3	5	4	5	5	5	5	4	5	2	2	4	2	3	2	3	5	2	2	4	2	4	2
65	3	5	3	3	5	5	5	5	4	3	3	5	4	5	5	3	4	5	3	5	3	4	4
66	3	3	3	3	3	3	3	3	3	3	3	3	3	3	3	3	3	4	3	3	4	4	4
67	3	4	4	4	5	5	5	5	4	4	4	4	5	4	4	4	4	4	4	5	4	5	5
68	3	5	5	5	5	5	4	5	5	4	4	4	4	5	4	4	5	4	4	4	5	5	5
69	3	5	4	4	3	4	4	5	4	4	4	4	5	4	5	2	3	4	3	4	3	4	3
70	3	3	3	4	4	4	4	4	5	4	4	5	4	4	4	4	5	4	4	4	4	4	4
71	3	5	4	4	4	4	4	4	4	3	4	4	4	4	4	2	2	5	5	5	5	5	5
72	3	4	4	4	4	4	4	4	4	4	4	4	4	4	4	1	4	4	4	4	1	4	4
