# Supplementary material for: Revised evaluation objectives of the Korean Dentist Clinical Skill Test: a survey study and focus group interviews
Source: J Educ Eval Health Prof. 2024 May 30;21:11. doi: 10.3352/jeehp.2024.21.11 (PMC11219220; doi:10.3352/jeehp.2024.21.11)
Supplement: Supplementary file 3 [file jeehp-21-11-dataset3.xlsx]

## Sheet: Sheet1
		1, Strongly agree - 5,Strongly disagree
No	Respodent 1=Test item developers 2=Test examiners	2-1	2-2	2-3	2-4	2-5	2-6	2-7	2-8	2-9	2-10	2-11	2-12	2-13	2-14	2-15	2-16	2-17	2-18	2-19	2-20	2-21	2-22
1	1	5	4	4	5	5	5	4	5	4	4	5	5	4	4	3	4	4	3	4	5	5	5
2	1	5	5	5	5	5	5	5	5	5	5	5	5	5	5	5	5	5	5	5	5	5	5
3	1	3	5	5	2	2	1	1	1	1	1	1	1	1	3	3	1	2	1	1	1	1	1
4	1	5		2	5	5	5	5	5	5	5	5	5	5	5	3	5	5	5	5	5	5	5
5	1	5	2	3	5	5	5	5	5	5	5	5	5	5	5	1	5	4	5	5	5	5	5
6	1	5	1	2	5	5	5	5	5	5	5	5	5	5	5	3	5	5	5	5	5	5	5
7	1	4	3	3	3	3	4	4	4	4	4	4	3	3	3	2	4	3	3	3	3	3	3
8	1	3	1	1	4	4	3	4	3	3	3	3	1	3	4	2	4	1	3	4	4	4	4
9	1	4	1	1	4	4	4	5	5	5	5	5	5	5	5	4	5	5	5	5	5	5	5
10	1	4	3	4	3	3	3	3	3	4	4	4	4	4	4	4	4	4	4	4	4	4	4
11	1	5	5	5	5	5	5	5	5	5	5	5	5	5	5	4	5	5	5	5	5	5	5
12	1	5	1	3	5	5	5	5	5	5	5	5	5	5	5	1	5	5	5	5	5	5	5
13	1	5	1	2	5	5	5	5	5	5	5	5	4	5	5	3	5	5	5	5	5	5	5
14	1	5	4	3	5	5	5	5	3	4	4	4	4	5	5	2	4	5	4	4	4	4	4
15	1	3	3	3	3	3	3	3	3	3	3	3	3	3	3	3	3	3	3	3	3	3	3
16	1	3	2	2	3	3	3	3	4	3	3	3	3	3	3	3	3	3	3	3	3	3	3
17	2	3	3	3	3	3	3	3	3	3	4	3	3	3	3	3	3	3	3	3	3	3	3
18	2	1	4	4	1	1	1	3	3	3	4	4	4	4		1	3	2	2	2	2	2	2
19	2	2	2	2	3	3	3	3	3	3	3	3	3	3	3	3	3	3	3	3	3	3	3
20	2	4	2	3	4	4	4	4	4	4	4	4	4	4	4	2	4	4	4	4	4	4	4
21	2	4	4	4	4	3	4	3	4	4	3	3	3	3	3	4	4	4	4	3	4	3	4
22	2	3	1	1	3	3	4	4	4	4	5	5	5	5	5	3	5	4	4	4	4	4	4
23	2	4	4	4	4	4	4	4	4	4	4	4	4	4	4	4	4	4	4	4	4	4	4
24	2	5	2	3	3	3	5	4	4	4	4	4	4	4	4	4	4	3	3	3	3	3	3
25	2	5	3	3	4	4	4	4	5	4	4	4	4	5	5	3	5	3	3	3	3	3	3
26	2	5	3	4	3	3	3	4	2	3	3	4	2	3	4	1	3	2	2	2	3	3	3
27	2	5	1	1	5	5	4	5	5	5	5	5	5	5	5	3	5	5	5	5	5	5	5
28	2	4	4	4	4	4	4	4	4	4	4	4	4	4	4	4	4	4	4	4	4	4	4
29	2	3	3	3	5	5	5	5	5	4	4	5	4	4	4	2	3	4	3	3	3	3	3
30	2	5	2	2	3	3	3	4	3	3	4	4	3	3	3	3	4	3	3	3	3	3	3
31	2	5	4	4	5	5	5	5	5	5	5	5	5	5	5	4	5	5	5	5	5	5	5
32	2	3	3	3	3	3	3	3	3	3	3	3	3	3	3	3	3	3	3	3	3	3	3
33	2	2	2	2	2	2	2	2	2	3	2	2	2	3	3	1	1	2	2	2	2	2	2
34	2	3	2	3	3	3	3	3	4	3	4	4	4	4	4	2	3	3	3	3	3	3	3
35	2	4	2	4	4	3	2	4	4	4	4	2	2	3	3	4	4	2	4	4	4	4	4
36	2	5	2	2	5	5	5	5	5	5	5	5	5	5	5	4	5	4	5	5	5	5	5
37	2	5	5	5	5	5	5	5	5	5	5	5	5	5	5	5	5	5	5	5	5	5	5
38	2	5	4	4	5	5	5	5	5	5	5	5	5	5	5	4	5	5	5	5	5	4	4
39	2	5	4	4	5	5	5	5	5	5	5	5	5	5	5	4	5	5	5	5	5	5	5
40	2	4	3	4	4	4	3	4	4	4	4	4	4	5	4	3	4	4	3	4	4	4	3
41	2	5	4	4	5	5	5	5	5	5	5	5	5	5	5	4	5	4	5	4	4	5	4
42	2	3	4	3	3	4	4	3	3	4	3	3	3	3	3	3	3	4	4	4	4	4	4
43	2	1	1	1	2	1	1	1	1	1	1	1	1	2	1	1	2	1	1	1	1	1	1
44	2	5	5	5	5	5	5	5	5	5	5	5	5	5	5	5	5	5	5	5	5	5	5
45	2	3	3	3	3	3	3	3	3	3	3	3	3	3	3	3	3	3	3	3	3	3	3
46	2	5	1	2	5	5	5	5	5	5	5	5	5	5		1	3	4	5	5	5	5	5
47	2	5	3	3	5	5	5	5	5	5	5	5	5	5	5	4	5	5	5	5	5	5	5
48	2	4	4	4	4	4	4	4	4	4	4	5	4	5	5	4	5	4	5	5	4	4	4
