# Supplementary material for: Revised evaluation objectives of the Korean Dentist Clinical Skill Test: a survey study and focus group interviews
Source: J Educ Eval Health Prof. 2024 May 30;21:11. doi: 10.3352/jeehp.2024.21.11 (PMC11219220; doi:10.3352/jeehp.2024.21.11)
Supplement: Supplementary file 4 — Supplement 1. National-level dental practitioner competencies in South Korea. [file jeehp-21-11-suppl1.xlsx]

## Sheet: Sheet1
Supplement 1. National-level Dental Practitioner Competency in Korea
Domains	Detailed competencies
1. Awareness of and ability to fulfill social and ethical responsibilities as a healthcare provider	1.1. Recognize and uphold ethical and legal standards in the performance of professional activities related to dental care.
	1.2. Demonstrate professional behavior and actions toward patients who are suspected of abuse, neglect, etc.
	1.3. Recognize patient rights, such as confidentiality of patient information and informed consent, and act appropriately.
2. Awareness of the need for continuing education and the ability to develop oneself through active participation	2.1. Continue to develop your expertise by participating in various training programs.
3. Ability to communicate effectively and collaborate with business stakeholders	3.1. Objectively identify the scope of their competence, practice within that scope, and refer to other professionals when necessary.
	3.2. Establish a patient-doctor relationship based on trust and communicate effectively with patients as a professional.
	3.3. Enable patient-centered care with full patient input.
	3.4. Share expertise and information with your care team and communicate seamlessly.
	3.5 Communicate appropriately with business associates with whom you come into contact outside of the care team.
4. Ability to acquire and apply knowledge and skills in dentistry	4.1. Be knowledgeable about the scientific basis of basic and clinical skill dentistry as it relates to dental care and be able to utilize this knowledge.
	4.2. Create and manage medical documents.
	4.3. Operate in compliance with legal standards for practice administration, finances, and staffing.
5. Ability to understand a patient’s symptoms and medical history and order appropriate tests to make a diagnosis	5.1. Identify the patient’s chief complaint and obtain a medical history.
	5.2. Complete the patient’s medical record appropriately.
	5.3. Perform appropriate tests for diagnosis (intraoral and extraoral examination, clinical examination, radiographic examination) and interpret results.
	5.4. Diagnose and plan treatment for teeth and periodontal tissues.
	5.5. Diagnose and develop a treatment plan for maxillofacial injuries.
	5.6. Diagnose and develop a treatment plan for soft tissue diseases of the oral cavity.
	5.7. Diagnose malocclusions and maxillofacial abnormalities and develop a treatment plan.
	5.8. Create a treatment plan that is tailored to the behavioral and psychological characteristics of pediatric and adolescent patients and their oral growth changes.
6. Ability to appropriately treat and prevent conditions that occur in the oral and maxillofacial region	6.1. Recognize the impact that a patient’s systemic disease may have on their dental care.
	6.2. Perform procedures to prevent dental caries.
	6.3. Perform intra-coronal restorations with appropriate methods.
	6.4. Perform extra-coronal restorations with appropriate methods.
	6.5. Provide first aid for acute pain associated with the dental pulp.
	6.6. Perform simple endodontic treatment.
	6.7. Perform scaling and root planning.
	6.8. Perform periodontal curettage for chronic periodontitis.
	6.9. Perform supportive periodontal treatment.
	6.10. Treat simple soft tissue conditions.
	6.11. Administer local anesthesia.
	6.12. Use medication to control behavior management.
	6.13. Perform a simple tooth extraction.
	6.14. Perform a simple surgical extraction.
	6.15. Select and prescribe medications for a patient’s symptoms.
	6.16. Perform simple incision and drainage.
	6.17. Perform simple tissue excision for biopsy.
	6.18 Perform simple surgical procedures for prosthetic treatments.
	6.19. Effectively design and perform simple fixed and removable partial dentures, and full dentures.
	6.20. Direct and evaluate the laboratory procedures of fixed and partial dentures and full dentures.
	6.21. Perform basic aesthetic treatments.
	6.22. Perform an occlusal adjustment.
	6.23. Treat oral and maxillofacial pain, including temporomandibular joint.
	6.24. Design and use space maintainers and simple removable orthodontic appliances.
	6.25. Provide oral health education.
	6.26. Be familiar with the principles of infection control and prevent cross-infection.
7. Ability to handle emergencies in the dental office	7.1. Manage occupational hazards associated with dental care.
	7.2. Establish and prepare contingency plans for disasters.
	7.3. Perform first aid procedures that may occur in a dental office.
